# Supplementary material for: Exploring Structure–Activity Relationships in Photodynamic Therapy Anticancer Agents Based on Ir(III)-COUPY Conjugates
Source: J Med Chem. 2023 Jun 2;66(12):7849–67. doi: 10.1021/acs.jmedchem.3c00189 (PMC10291553; doi:10.1021/acs.jmedchem.3c00189)
Supplement: Supplementary file 2 — jm3c00189_si_002.csv [file jm3c00189_si_002.csv]

Compound	SMILE	A375 Dark IC50 (microM) Normoxia	A375 Light 520 nm IC50 (microM) Normoxia	Normoxia PI = IC50 (dark-non-irradiated A375 cells)/IC50 (irradiated 520 nm A375 cells)	SK-MEL-28 Dark IC50 (microM) Normoxia	SK-MEL-28 Light 520 nm IC50 (microM) Normoxia	Normoxia PI = IC50 (dark-non-irradiated SK-MEL-28 cells)/IC50 (irradiated 520 nm SK-MEL-28 cells)	HeLa Dark IC50 (microM) Normoxia	HeLa Light 520 nm IC50 (microM) Normoxia	Normoxia PI = IC50 (dark-non-irradiated HeLa cells)/IC50 (irradiated 520 nm HeLa cells)	A2780 Dark IC50 (microM) Normoxia	A2780 Light 520 nm IC50 (microM) Normoxia	Normoxia PI = IC50 (dark-non-irradiated A2780 cells)/IC50 (irradiated 520 nm A2780 cells)	A2780cis Dark IC50 (microM) Normoxia	A2780cis Light 520 nm IC50 (microM) Normoxia	Normoxia PI = IC50 (dark-non-irradiated A2780cis cells)/IC50 (irradiated 520 nm A2780cis cells)	A2780cis Dark IC50 (microM) Hypoxia	A2780cis Light 520 nm IC50 (microM) Hypoxia	Hypoxia PI = IC50 (dark-non-irradiated A2780cis cells)/IC50 (irradiated 520 nm A2780cis cells)	A2780cis Dark IC50 (microM) Normoxia	A2780cis Light 465 nm IC50 (microM) Normoxia	Normoxia PI = IC50 (dark-non-irradiated A2780cis cells)/IC50 (irradiated 465 nm A2780cis cells)
1a	CC(C1=CC=C(N(CC)CC)C=C1O/2)=CC2=C(C3=CC=[N+](C)C=C3)/C#N	>100	1.1 ± 0.1	>89	>100	1.2 ± 0.1	>86	>100	5.8 ± 0.4	>17	>100	5.2± 0.5	>19	>250	2.1 ± 0.2	>119.1	>250	2.5 ± 0.2	>100.0	>100	1.9 ± 0.3	>52.6
1b	CC(C1=CC=CC=C1O/2)=CC2=C(C3=CC=[N+](C)C=C3)/C#N	>100	10 ± 2	>10	>100	>100	n.d.	>100	>100	n.d.	>100	>100	n.d	>250	>250	n.d.	>250	>250	n.d.	>100	2.4 ± 0.2	>41.7
1c	CC(C1=CC(CCCN2CCC3)=C2C3=C1O/4)=CC4=C(C5=CC=[N+](C)C=C5)/C#N	9.9 ± 0.5	0.31 ±0.02	32	12 ± 1	0.2 ± 0.01	60	26 ± 4	1.1 ± 0.8	24	5.1 ±0.9	0.09 ± 0.01	57	15 ± 2	0.15 ± 0.04	100.0	20 ± 2	0.6 ± 0.1	36.4
2a	CCCCN1C2=CC=C(C(OC)=O)C=C2[N]3=C1C4=CC=C(C=CC=C5)C5=[N]4[Ir]67([N]8=C(C9=CC=CC=C97)NC%10=C8C=CC=C%10)3[N]%11=C(C%12=CC=CC=C%126)NC%13=C%11C=CC=C%13	>100	2.1 ± 0.3	>48	>100	2.8 ± 0.3	>36	>100	75 ± 6	>1.3	>100	4 ± 1	>25	>250	3.5 ± 0.4	>71.4	>250	11 ± 2	>22.7
3a	CC(C1=CC=C(N(CC)CC)C=C1O/2)=CC2=C(C3=CC=[N+](CC(NCCCNC(C4=CC=C(N(CCCC)C(C5=CC=C(C=CC=C6)C6=[N]57)=[N]8[Ir]9%107([N]%11=C(C%12=CC=CC=C%12%10)NC%13=C%11C=CC=C%13)[N]%14=C(C%15=CC=CC=C%159)NC%16=C%14C=CC=C%16)C8=C4)=O)=O)C=C3)/C#N	>100	18 ± 3	>6	>100	1.5 ± 0.1	>67	>100	8.6 ± 0.7	>12	>100	1.07 ± 0.07	>94	>250	0.70 ± 0.06	>357.1	>250	3.8 ± 0.3	>65.8
3b	CC(C1=CC=CC=C1O/2)=CC2=C(C3=CC=[N+](CC(NCCCNC(C4=CC=C(N(CCCC)C(C5=CC=C(C=CC=C6)C6=[N]57)=[N]8[Ir]9%107([N]%11=C(C%12=CC=CC=C%12%10)NC%13=C%11C=CC=C%13)[N]%14=C(C%15=CC=CC=C%159)NC%16=C%14C=CC=C%16)C8=C4)=O)=O)C=C3)/C#N	>100	78 ± 6	>1.3	>100	2.1 ± 0.2	>48	>100	18 ± 2	>6	>100	7.1 ± 0.1	>14	>250	61 ± 8	>4.1	>250	31 ± 7	>8.1
3c	CC(C1=CC(CCCC2CCC3)=C2C3=C1O/4)=CC4=C(C5=CC=[N+](CC(NCCCNC(C6=CC=C(N(CCCC)C(C7=CC=C(C=CC=C8)C8=[N]79)=[N]%10[Ir]%11%129([N]%13=C(C%14=CC=CC=C%14%12)NC%15=C%13C=CC=C%15)[N]%16=C(C%17=CC=CC=C%17%11)NC%18=C%16C=CC=C%18)C%10=C6)=O)=O)C=C5)/C#N	>100	38 ± 5	>3	>100	>100	n.d.	>100	45 ± 4	>2.2	>100	2.1 ± 0.2	>48	>250	1.04 ± 0.02	>240.4	>250	8 ± 1	>31.3
3d	CC(C1=CC=C(N(CC)CC)C=C1O/2)=CC2=C(C3=CC=[N+](CC(NCCCNC(CCCCCNC(C4=CC=C(N(CCCC)C(C5=CC=C(C=CC=C6)C6=[N]57)=[N]8[Ir]9%107([N]%11=C(C%12=CC=CC=C%12%10)NC%13=C%11C=CC=C%13)[N]%14=C(C%15=CC=CC=C%159)NC%16=C%14C=CC=C%16)C8=C4)=O)=O)=O)C=C3)/C#N	>100	46 ± 4	>2.2	>100	2.5 ± 0.2	>40	>100	2.0 ± 0.4	>50	>100	1.78 ± 0.07	>56	>250	1.1 ± 0.2	>227.3	>250	1.9 ± 0.2	>131.6
3e	CC(C1=CC=C(N(CC)CC)C=C1O/2)=CC2=C(C3=CC=[N+](CC(NCCCNC([C@H]4CC[C@H](CNC(C5=CC=C(N(CCCC)C(C6=CC=C(C=CC=C7)C7=[N]68)=[N]9[Ir]%10%118([N]%12=C(C%13=CC=CC=C%13%11)NC%14=C%12C=CC=C%14)[N]%15=C(C%16=CC=CC=C%16%10)NC%17=C%15C=CC=C%17)C9=C5)=O)CC4)=O)=O)C=C3)/C#N	>100	19 ± 3	>5	>100	7.6 ± 0.9	>13	>100	9.3 ± 0.8	>11	>100	1.9 ± 0.2	>53	>250	0.93 ± 0.04	>268.8	>250	1.7 ± 0.3	>147.1
5-ALA	C(CC(=O)O)C(=O)CN													>250	62 ± 12	>4.0	>250	>250	n.d.
